# Supplementary material for: Genome-Wide Characterization and Comparative Genomic Analysis of the Serpin Gene Family in Microsporidian Nosema bombycis
Source: Int J Mol Sci. 2022 Dec 29;24(1):550. doi: 10.3390/ijms24010550 (PMC9820262; doi:10.3390/ijms24010550)
Supplement: Supplementary file 1 [file ijms-24-00550-s001.zip]

Archive with 5 entries (5 files):
- FigureS1.Observation of midgut and fat body of N. bombycis oral-infected silkworms.pdf
- Table S1 Genes specific primers.xlsx
- Table S2 Nosema bombycis serpin information.xlsx
- Table S3  Ka_Ks calculation of substitutions among Nosema bombycis serpin pairs.xlsx
- Table S4 Nosema serpin information.xlsx
