# Supplementary material for: Genome-Wide Characterization and Comparative Genomic Analysis of the Serpin Gene Family in Microsporidian Nosema bombycis
Source: Int J Mol Sci. 2022 Dec 29;24(1):550. doi: 10.3390/ijms24010550 (PMC9820262; doi:10.3390/ijms24010550)
Supplement: Supplementary file 1 [file ijms-24-00550-s001.zip › Table S1 Genes specific primers.xlsx]

## Sheet: Sheet1
Gene specific primers for real-time quantitative PCR
Gene Name	Gene ID	Forward Primer	Reverse Primer
NbSPN1	NBO_13g0021	TGGGTTCTTATGTTGCCTCT	CAAGTCTAAAACACGGTCTTGC
NbSPN2	NBO_18g0004	GATCTTCGTCTTCCTACAT	TCATTAGAACAATCGTCTC
NbSPN3	NBO_18g0021	CGATCTTCGTCTTCCTACA	GCAAGTATCTTCCCTGGAT
NbSPN4	NBO_19g0007	AGGAAGAAAAGGTGAAGGA	AACAAGGCAACAGTTAGATAAG
NbSPN5	NBO_19g0009	ACAATTACGCTCCAAATCCC	GGTACATTAGCCTTAACACCAC
NbSPN6	NBO_34g0030	TCACTACACCCCTTAAACCTTC	AGTGCAATGACACCAACGT
NbSPN7	NBO_34g0036	TGATCTTCACATCCCAGCAG	CCATTTTCTTCCCCACCATT
NbSPN8	NBO_35g0002	CTGCATTTGGCTGTAGCTC	TCTTAGCCGCAACATAAGG
NbSPN9	NBO_39gi001	GGAAATTGGGTCAAGATTGG	GGCGAAAAGGATGAAGTGTA
NbSPN10	NBO_44g0006	CTTACGAGAAACGGTGGTG	TGGAGTCTTTCTAATGTGGG
NbSPN11	NBO_44g0004	GATGATTGGGCTCGAAAGT	CGCCATTACAGACAGCATAGAA
NbSPN12	NBO_44g0006	GATGATTGGGCTCGAAAGT	CCATTACAGGCAGCATAGAA
NbSPN13	NBO_124g0001	ATAATGGCAAGAAAAGGAGA	AGGGCAACAGTTAGATAAACA
NbSPN14	NBO_372g0002	GACGCATTCCGAGCATCTT	AATCCCGCAGAATCAAAGG
NbSPN15	NBO_1038g0001	TGATCTTCACATCCCATCAG	CCATTTTCTTCCCCACCATT
NbSPN16	NBO_1125g0001	ATGAAAAGCCAGTTGATTG	TTGAGGCTAAAAGAGGAGTAT
NbSPN17	NBO_1147g0001	GATGATTGGGCTCGAAAGT	CCATTACAGGCAGCATAGAA
NbSPN18	NBO_1569g0001	AAGGCTGTTGATGCACATG	AGATAAACACGGCCATTCC
NbSPN19	NBO_1570g0002	CCGTACTTATCTAACTGTTGCC	CTGTAGTCAGTTCCATTCTTCG
NbTubulin	NBO_11g0065	AGAACCAGGAACAATGGACG	AGCCCAATTATTACCAGCACC

## Sheet: Sheet2
Gene Name	Gene Number	Length	Scaffold	Start	End	Domain	Signal peptide
NbSPN1	NBO_13g0021	1050	NBO_13	174945	175994	serpin	N
NbSPN2	NBO_18g0004	1218	NBO_18	14790	13573	serpin	Y（1-23）
NbSPN3	NBO_18g0021	1218	NBO_18	63204	64421	serpin	Y（1-23）
NbSPN4	NBO_19g0007	1173	NBO_19	103248	102076	serpin	Y（1-20）
NbSPN5	NBO_19g0009	1053	NBO_19	106482	105430	serpin	N
NbSPN6	NBO_34g0030	1188	NBO_34	69628	68441	serpin	Y
NbSPN7	NBO_34g0036	888	NBO_34	77856	76969	serpin	N
NbSPN8	NBO_35g0002	438	NBO_35	43834	44271	serpin	N
NbSPN9	NBO_39gi001	1179	NBO_39	29513	30691	serpin	Y
NbSPN10	NBO_44g0006	330	NBO_44	34881	34552	serpin	Y
NbSPN11	NBO_44g0004	507	NBO_44	14865	14359	serpin	N
NbSPN12	NBO_44g0006	330	NBO_44	34881	34552	serpin	N
NbSPN13	NBO_124g0001	1173	NBO_124	3456	2284	serpin	Y
NbSPN14	NBO_372g0002	1155	NBO_372	2073	3227	serpin	Y
NbSPN15	NBO_1038g0001	399	NBO_1038	706	308	serpin	N
NbSPN16	NBO_1125g0001	879	NBO_1125	1995	1117	serpin	N
NbSPN17	NBO_1147g0001	621	NBO_1147	808	188	serpin	N
NbSPN18	NBO_1569g0001	1173	NBO_1569	2771	1599	serpin	Y
NbSPN19	NBO_1570g0002	1167	NBO_1570	2364	1198	serpin	Y（1-17）
