# Supplementary material for: Genome-Wide Characterization and Comparative Genomic Analysis of the Serpin Gene Family in Microsporidian Nosema bombycis
Source: Int J Mol Sci. 2022 Dec 29;24(1):550. doi: 10.3390/ijms24010550 (PMC9820262; doi:10.3390/ijms24010550)
Supplement: Supplementary file 1 [file ijms-24-00550-s001.zip › Table S3 Ka_Ks calculation of substitutions among Nosema bombycis serpin pairs.xlsx]

## Sheet: Sheet1
Ka/Ks calculation of substitutions among N. bombycis serpin pairs
Seq_1	Seq_2	Ka	Ks	Ka/Ks
NbSPN1	NbSPN2	0.850367	1.11096	0.765437
NbSPN1	NbSPN3	0.736299	1.44973	0.507887
NbSPN1	NbSPN4	0.830857	1.43101	0.580611
NbSPN1	NbSPN5	0.754693	1.54538	0.488355
NbSPN1	NbSPN6	0.836263	1.69152	0.494384
NbSPN1	NbSPN7	0.815414	1.64945	0.494355
NbSPN1	NbSPN8	0.709517	1.32499	0.535488
NbSPN1	NbSPN9	0.855836	1.85354	0.461729
NbSPN1	NbSPN10	0.820215	1.37082	0.598338
NbSPN1	NbSPN11	0.799216	1.32061	0.605185
NbSPN1	NbSPN12	0.86724	1.47866	0.586503
NbSPN1	NbSPN13	0.76081	1.31285	0.579509
NbSPN1	NbSPN14	0.768614	2.04582	0.375699
NbSPN1	NbSPN15	0.738042	1.63761	0.450683
NbSPN1	NbSPN16	0.71507	1.7299	0.413359
NbSPN1	NbSPN17	0.679029	1.31388	0.516811
NbSPN1	NbSPN18	0.768384	1.3829	0.555633
NbSPN1	NbSPN19	0.885371	1.38762	0.638049
NbSPN2	NbSPN1	0.850367	1.11096	0.765437
NbSPN2	NbSPN3	0.024876	0.0734445	0.338705
NbSPN2	NbSPN4	0.760004	1.06629	0.712752
NbSPN2	NbSPN5	0.715115	1.06516	0.671369
NbSPN2	NbSPN6	0.456503	1.44721	0.315436
NbSPN2	NbSPN7	0.383964	0.943513	0.406952
NbSPN2	NbSPN8	0.406758	0.661264	0.615123
NbSPN2	NbSPN9	0.488812	1.13649	0.430108
NbSPN2	NbSPN10	0.447032	1.58727	0.281636
NbSPN2	NbSPN11	0.650701	1.11572	0.583212
NbSPN2	NbSPN12	0.665063	1.06761	0.622949
NbSPN2	NbSPN13	0.735102	1.12545	0.653164
NbSPN2	NbSPN14	0.517516	1.24301	0.416342
NbSPN2	NbSPN15	0.355371	1.21501	0.292484
NbSPN2	NbSPN16	0.504708	1.36326	0.37022
NbSPN2	NbSPN17	0.60238	1.09446	0.55039
NbSPN2	NbSPN18	0.732865	1.12943	0.648881
NbSPN2	NbSPN19	0.708601	1.19612	0.592415
NbSPN3	NbSPN1	0.736299	1.44973	0.507887
NbSPN3	NbSPN2	0.024876	0.0734445	0.338705
NbSPN3	NbSPN4	0.758736	1.01183	0.749863
NbSPN3	NbSPN5	0.728778	1.13524	0.641961
NbSPN3	NbSPN6	0.468323	1.37683	0.340146
NbSPN3	NbSPN7	0.390184	0.929885	0.419604
NbSPN3	NbSPN8	0.387368	0.836719	0.462961
NbSPN3	NbSPN9	0.499382	1.21021	0.41264
NbSPN3	NbSPN10	0.458732	1.50262	0.305288
NbSPN3	NbSPN11	0.649998	1.00141	0.649084
NbSPN3	NbSPN12	0.671171	0.972045	0.690473
NbSPN3	NbSPN13	0.733769	1.01245	0.72475
NbSPN3	NbSPN14	0.52173	1.21774	0.428443
NbSPN3	NbSPN15	0.353401	1.17162	0.301634
NbSPN3	NbSPN16	0.487835	1.28844	0.378624
NbSPN3	NbSPN17	0.608604	1.01072	0.60215
NbSPN3	NbSPN18	0.716793	1.0195	0.703081
NbSPN3	NbSPN19	0.693027	1.1734	0.590614
NbSPN4	NbSPN1	0.830857	1.43101	0.580611
NbSPN4	NbSPN2	0.760004	1.06629	0.712752
NbSPN4	NbSPN3	0.758736	1.01183	0.749863
NbSPN4	NbSPN5	0.430878	1.35839	0.317198
NbSPN4	NbSPN6	0.721828	1.76523	0.408914
NbSPN4	NbSPN7	0.724204	1.53299	0.472414
NbSPN4	NbSPN8	0.511212	1.73373	0.294863
NbSPN4	NbSPN9	0.749862	1.64047	0.457103
NbSPN4	NbSPN10	0.731365	1.79455	0.407548
NbSPN4	NbSPN11	0.589418	2.12238	0.277715
NbSPN4	NbSPN12	0.520691	1.95655	0.266127
NbSPN4	NbSPN13	0.0570864	0.109692	0.520424
NbSPN4	NbSPN14	0.703509	2.85056	0.246796
NbSPN4	NbSPN15	0.565874	1.83996	0.307547
NbSPN4	NbSPN16	0.669416	2.32907	0.287418
NbSPN4	NbSPN17	0.540029	2.34419	0.230369
NbSPN4	NbSPN18	0.076729	0.130494	0.587987
NbSPN4	NbSPN19	0.0761887	0.165265	0.461009
NbSPN5	NbSPN1	0.754693	1.54538	0.488355
NbSPN5	NbSPN2	0.715115	1.06516	0.671369
NbSPN5	NbSPN3	0.728778	1.13524	0.641961
NbSPN5	NbSPN4	0.430878	1.35839	0.317198
NbSPN5	NbSPN6	0.654577	2.03299	0.321978
NbSPN5	NbSPN7	0.647471	1.81111	0.357499
NbSPN5	NbSPN8	0.591963	2.11478	0.279917
NbSPN5	NbSPN9	0.7133	1.89018	0.377371
NbSPN5	NbSPN10	0.673186	1.88797	0.356566
NbSPN5	NbSPN11	0.646993	NaN	NaN
NbSPN5	NbSPN12	0.659477	2.17796	0.302797
NbSPN5	NbSPN13	0.423853	1.14883	0.368943
NbSPN5	NbSPN14	0.641309	1.22128	0.525113
NbSPN5	NbSPN15	0.442018	1.53842	0.287318
NbSPN5	NbSPN16	0.663488	1.25085	0.530428
NbSPN5	NbSPN17	0.590137	NaN	NaN
NbSPN5	NbSPN18	0.463882	1.07189	0.432769
NbSPN5	NbSPN19	0.450711	1.21262	0.371685
NbSPN6	NbSPN1	0.836263	1.69152	0.494384
NbSPN6	NbSPN2	0.456503	1.44721	0.315436
NbSPN6	NbSPN3	0.468323	1.37683	0.340146
NbSPN6	NbSPN4	0.721828	1.76523	0.408914
NbSPN6	NbSPN5	0.654577	2.03299	0.321978
NbSPN6	NbSPN7	0.4353	0.849725	0.512283
NbSPN6	NbSPN8	0.524985	1.12771	0.465532
NbSPN6	NbSPN9	0.575655	1.40121	0.410828
NbSPN6	NbSPN10	0.0280861	0.120887	0.232334
NbSPN6	NbSPN11	0.623309	0.916133	0.68037
NbSPN6	NbSPN12	0.678217	0.854049	0.794119
NbSPN6	NbSPN13	0.72959	1.55996	0.467699
NbSPN6	NbSPN14	0.572125	1.26029	0.453964
NbSPN6	NbSPN15	0.368489	0.799417	0.460947
NbSPN6	NbSPN16	0.569899	1.06885	0.533187
NbSPN6	NbSPN17	0.610065	0.985376	0.619119
NbSPN6	NbSPN18	0.702107	1.66504	0.421675
NbSPN6	NbSPN19	0.745872	1.9443	0.38362
NbSPN7	NbSPN1	0.815414	1.64945	0.494355
NbSPN7	NbSPN2	0.383964	0.943513	0.406952
NbSPN7	NbSPN3	0.390184	0.929885	0.419604
NbSPN7	NbSPN4	0.724204	1.53299	0.472414
NbSPN7	NbSPN5	0.647471	1.81111	0.357499
NbSPN7	NbSPN6	0.4353	0.849725	0.512283
NbSPN7	NbSPN8	0.425988	1.00181	0.42522
NbSPN7	NbSPN9	0.518388	1.15174	0.45009
NbSPN7	NbSPN10	0.427988	0.879999	0.486351
NbSPN7	NbSPN11	0.524651	1.24171	0.422523
NbSPN7	NbSPN12	0.545236	1.69304	0.322045
NbSPN7	NbSPN13	0.645772	1.60103	0.403349
NbSPN7	NbSPN14	0.505293	1.29043	0.39157
NbSPN7	NbSPN15	0.0195451	0.114144	0.171232
NbSPN7	NbSPN16	0.500359	1.30237	0.384191
NbSPN7	NbSPN17	0.573751	1.40787	0.40753
NbSPN7	NbSPN18	0.651505	1.51914	0.428864
NbSPN7	NbSPN19	0.70731	1.60097	0.441802
NbSPN8	NbSPN1	0.709517	1.32499	0.535488
NbSPN8	NbSPN2	0.406758	0.661264	0.615123
NbSPN8	NbSPN3	0.387368	0.836719	0.462961
NbSPN8	NbSPN4	0.511212	1.73373	0.294863
NbSPN8	NbSPN5	0.591963	2.11478	0.279917
NbSPN8	NbSPN6	0.524985	1.12771	0.465532
NbSPN8	NbSPN7	0.425988	1.00181	0.42522
NbSPN8	NbSPN9	0.39341	1.16733	0.337016
NbSPN8	NbSPN10	0.515686	1.23002	0.419249
NbSPN8	NbSPN11	0.586819	0.855999	0.685537
NbSPN8	NbSPN12	0.605537	0.983938	0.615421
NbSPN8	NbSPN13	0.514581	1.49253	0.344772
NbSPN8	NbSPN14	0.37405	1.28477	0.291141
NbSPN8	NbSPN15	0.404478	1.23572	0.327322
NbSPN8	NbSPN16	0.486132	1.08489	0.448092
NbSPN8	NbSPN17	0.478252	0.745012	0.641939
NbSPN8	NbSPN18	0.48892	1.75367	0.278799
NbSPN8	NbSPN19	0.537245	1.39951	0.383882
NbSPN9	NbSPN1	0.855836	1.85354	0.461729
NbSPN9	NbSPN2	0.488812	1.13649	0.430108
NbSPN9	NbSPN3	0.499382	1.21021	0.41264
NbSPN9	NbSPN4	0.749862	1.64047	0.457103
NbSPN9	NbSPN5	0.7133	1.89018	0.377371
NbSPN9	NbSPN6	0.575655	1.40121	0.410828
NbSPN9	NbSPN7	0.518388	1.15174	0.45009
NbSPN9	NbSPN8	0.39341	1.16733	0.337016
NbSPN9	NbSPN10	0.550928	1.38246	0.398513
NbSPN9	NbSPN11	0.587898	1.20379	0.488373
NbSPN9	NbSPN12	0.578504	0.929253	0.622547
NbSPN9	NbSPN13	0.746799	1.4804	0.504458
NbSPN9	NbSPN14	0.462042	1.75069	0.26392
NbSPN9	NbSPN15	0.466523	0.916071	0.509265
NbSPN9	NbSPN16	0.535719	1.2252	0.437249
NbSPN9	NbSPN17	0.572303	0.997373	0.57381
NbSPN9	NbSPN18	0.701824	1.62684	0.431404
NbSPN9	NbSPN19	0.744426	1.51237	0.492224
NbSPN10	NbSPN1	0.820215	1.37082	0.598338
NbSPN10	NbSPN2	0.447032	1.58727	0.281636
NbSPN10	NbSPN3	0.458732	1.50262	0.305288
NbSPN10	NbSPN4	0.731365	1.79455	0.407548
NbSPN10	NbSPN5	0.673186	1.88797	0.356566
NbSPN10	NbSPN6	0.0280861	0.120887	0.232334
NbSPN10	NbSPN7	0.427988	0.879999	0.486351
NbSPN10	NbSPN8	0.515686	1.23002	0.419249
NbSPN10	NbSPN9	0.550928	1.38246	0.398513
NbSPN10	NbSPN11	0.60944	1.02111	0.596841
NbSPN10	NbSPN12	0.654171	0.958648	0.682389
NbSPN10	NbSPN13	0.734659	1.58797	0.46264
NbSPN10	NbSPN14	0.574213	1.40869	0.407622
NbSPN10	NbSPN15	0.357701	0.836538	0.427596
NbSPN10	NbSPN16	0.584196	1.05369	0.55443
NbSPN10	NbSPN17	0.530366	1.13225	0.468418
NbSPN10	NbSPN18	0.703076	1.55222	0.452949
NbSPN10	NbSPN19	0.75245	1.81808	0.413871
NbSPN11	NbSPN1	0.799216	1.32061	0.605185
NbSPN11	NbSPN2	0.650701	1.11572	0.583212
NbSPN11	NbSPN3	0.649998	1.00141	0.649084
NbSPN11	NbSPN4	0.589418	2.12238	0.277715
NbSPN11	NbSPN5	0.646993	NaN	NaN
NbSPN11	NbSPN6	0.623309	0.916133	0.68037
NbSPN11	NbSPN7	0.524651	1.24171	0.422523
NbSPN11	NbSPN8	0.586819	0.855999	0.685537
NbSPN11	NbSPN9	0.587898	1.20379	0.488373
NbSPN11	NbSPN10	0.60944	1.02111	0.596841
NbSPN11	NbSPN12	0.0931589	0.670421	0.138956
NbSPN11	NbSPN13	0.58914	1.82925	0.322067
NbSPN11	NbSPN14	0.418722	1.45128	0.288519
NbSPN11	NbSPN15	0.476949	1.3595	0.350827
NbSPN11	NbSPN16	0.600794	0.877281	0.684836
NbSPN11	NbSPN17	0.0604873	0.121969	0.495925
NbSPN11	NbSPN18	0.599274	1.84198	0.325343
NbSPN11	NbSPN19	0.608484	NaN	NaN
NbSPN12	NbSPN1	0.86724	1.47866	0.586503
NbSPN12	NbSPN2	0.665063	1.06761	0.622949
NbSPN12	NbSPN3	0.671171	0.972045	0.690473
NbSPN12	NbSPN4	0.520691	1.95655	0.266127
NbSPN12	NbSPN5	0.659477	2.17796	0.302797
NbSPN12	NbSPN6	0.678217	0.854049	0.794119
NbSPN12	NbSPN7	0.545236	1.69304	0.322045
NbSPN12	NbSPN8	0.605537	0.983938	0.615421
NbSPN12	NbSPN9	0.578504	0.929253	0.622547
NbSPN12	NbSPN10	0.654171	0.958648	0.682389
NbSPN12	NbSPN11	0.0931589	0.670421	0.138956
NbSPN12	NbSPN13	0.5943	3.85248	0.154264
NbSPN12	NbSPN14	0.423414	1.29553	0.326827
NbSPN12	NbSPN15	0.453998	4.06208	0.111765
NbSPN12	NbSPN16	0.601633	0.642095	0.936985
NbSPN12	NbSPN17	0.101074	0.30168	0.335038
NbSPN12	NbSPN18	0.539342	1.67313	0.322355
NbSPN12	NbSPN19	0.541113	NaN	NaN
NbSPN13	NbSPN1	0.76081	1.31285	0.579509
NbSPN13	NbSPN2	0.735102	1.12545	0.653164
NbSPN13	NbSPN3	0.733769	1.01245	0.72475
NbSPN13	NbSPN4	0.0570864	0.109692	0.520424
NbSPN13	NbSPN5	0.423853	1.14883	0.368943
NbSPN13	NbSPN6	0.72959	1.55996	0.467699
NbSPN13	NbSPN7	0.645772	1.60103	0.403349
NbSPN13	NbSPN8	0.514581	1.49253	0.344772
NbSPN13	NbSPN9	0.746799	1.4804	0.504458
NbSPN13	NbSPN10	0.734659	1.58797	0.46264
NbSPN13	NbSPN11	0.58914	1.82925	0.322067
NbSPN13	NbSPN12	0.5943	3.85248	0.154264
NbSPN13	NbSPN14	0.718581	2.25404	0.318797
NbSPN13	NbSPN15	0.576108	1.5574	0.369917
NbSPN13	NbSPN16	0.653815	2.41691	0.270517
NbSPN13	NbSPN17	0.529861	2.06016	0.257194
NbSPN13	NbSPN18	0.0475285	0.0924576	0.514057
NbSPN13	NbSPN19	0.112592	0.216046	0.521147
NbSPN14	NbSPN1	0.768614	2.04582	0.375699
NbSPN14	NbSPN2	0.517516	1.24301	0.416342
NbSPN14	NbSPN3	0.52173	1.21774	0.428443
NbSPN14	NbSPN4	0.703509	2.85056	0.246796
NbSPN14	NbSPN5	0.641309	1.22128	0.525113
NbSPN14	NbSPN6	0.572125	1.26029	0.453964
NbSPN14	NbSPN7	0.505293	1.29043	0.39157
NbSPN14	NbSPN8	0.37405	1.28477	0.291141
NbSPN14	NbSPN9	0.462042	1.75069	0.26392
NbSPN14	NbSPN10	0.574213	1.40869	0.407622
NbSPN14	NbSPN11	0.418722	1.45128	0.288519
NbSPN14	NbSPN12	0.423414	1.29553	0.326827
NbSPN14	NbSPN13	0.718581	2.25404	0.318797
NbSPN14	NbSPN15	0.463998	0.84561	0.548714
NbSPN14	NbSPN16	0.555508	1.10534	0.502566
NbSPN14	NbSPN17	0.376575	1.3736	0.274152
NbSPN14	NbSPN18	0.7045	3.01699	0.233511
NbSPN14	NbSPN19	0.719526	1.74596	0.412109
NbSPN15	NbSPN1	0.738042	1.63761	0.450683
NbSPN15	NbSPN2	0.355371	1.21501	0.292484
NbSPN15	NbSPN3	0.353401	1.17162	0.301634
NbSPN15	NbSPN4	0.565874	1.83996	0.307547
NbSPN15	NbSPN5	0.442018	1.53842	0.287318
NbSPN15	NbSPN6	0.368489	0.799417	0.460947
NbSPN15	NbSPN7	0.0195451	0.114144	0.171232
NbSPN15	NbSPN8	0.404478	1.23572	0.327322
NbSPN15	NbSPN9	0.466523	0.916071	0.509265
NbSPN15	NbSPN10	0.357701	0.836538	0.427596
NbSPN15	NbSPN11	0.476949	1.3595	0.350827
NbSPN15	NbSPN12	0.453998	4.06208	0.111765
NbSPN15	NbSPN13	0.576108	1.5574	0.369917
NbSPN15	NbSPN14	0.463998	0.84561	0.548714
NbSPN15	NbSPN16	0.454754	1.36029	0.334307
NbSPN15	NbSPN17	0.488902	2.52442	0.19367
NbSPN15	NbSPN18	0.548104	1.59118	0.344464
NbSPN15	NbSPN19	0.573324	1.76019	0.325717
NbSPN16	NbSPN1	0.71507	1.7299	0.413359
NbSPN16	NbSPN2	0.504708	1.36326	0.37022
NbSPN16	NbSPN3	0.487835	1.28844	0.378624
NbSPN16	NbSPN4	0.669416	2.32907	0.287418
NbSPN16	NbSPN5	0.663488	1.25085	0.530428
NbSPN16	NbSPN6	0.569899	1.06885	0.533187
NbSPN16	NbSPN7	0.500359	1.30237	0.384191
NbSPN16	NbSPN8	0.486132	1.08489	0.448092
NbSPN16	NbSPN9	0.535719	1.2252	0.437249
NbSPN16	NbSPN10	0.584196	1.05369	0.55443
NbSPN16	NbSPN11	0.600794	0.877281	0.684836
NbSPN16	NbSPN12	0.601633	0.642095	0.936985
NbSPN16	NbSPN13	0.653815	2.41691	0.270517
NbSPN16	NbSPN14	0.555508	1.10534	0.502566
NbSPN16	NbSPN15	0.454754	1.36029	0.334307
NbSPN16	NbSPN17	0.571373	0.907027	0.629941
NbSPN16	NbSPN18	0.625737	2.16955	0.288418
NbSPN16	NbSPN19	0.677719	2.41968	0.280086
NbSPN17	NbSPN1	0.679029	1.31388	0.516811
NbSPN17	NbSPN2	0.60238	1.09446	0.55039
NbSPN17	NbSPN3	0.608604	1.01072	0.60215
NbSPN17	NbSPN4	0.540029	2.34419	0.230369
NbSPN17	NbSPN5	0.590137	NaN	NaN
NbSPN17	NbSPN6	0.610065	0.985376	0.619119
NbSPN17	NbSPN7	0.573751	1.40787	0.40753
NbSPN17	NbSPN8	0.478252	0.745012	0.641939
NbSPN17	NbSPN9	0.572303	0.997373	0.57381
NbSPN17	NbSPN10	0.530366	1.13225	0.468418
NbSPN17	NbSPN11	0.0604873	0.121969	0.495925
NbSPN17	NbSPN12	0.101074	0.70168	0.144046
NbSPN17	NbSPN13	0.529861	2.06016	0.257194
NbSPN17	NbSPN14	0.376575	1.3736	0.274152
NbSPN17	NbSPN15	0.488902	2.52442	0.19367
NbSPN17	NbSPN16	0.571373	0.907027	0.629941
NbSPN17	NbSPN18	0.537152	1.98211	0.271
NbSPN17	NbSPN19	0.623843	2.15143	0.289967
NbSPN18	NbSPN1	0.768384	1.3829	0.555633
NbSPN18	NbSPN2	0.732865	1.12943	0.648881
NbSPN18	NbSPN3	0.716793	1.0195	0.703081
NbSPN18	NbSPN4	0.076729	0.130494	0.587987
NbSPN18	NbSPN5	0.463882	1.07189	0.432769
NbSPN18	NbSPN6	0.702107	1.66504	0.421675
NbSPN18	NbSPN7	0.651505	1.51914	0.428864
NbSPN18	NbSPN8	0.48892	1.75367	0.278799
NbSPN18	NbSPN9	0.701824	1.62684	0.431404
NbSPN18	NbSPN10	0.703076	1.55222	0.452949
NbSPN18	NbSPN11	0.599274	1.84198	0.325343
NbSPN18	NbSPN12	0.539342	1.67313	0.322355
NbSPN18	NbSPN13	0.0475285	0.0924576	0.514057
NbSPN18	NbSPN14	0.7045	3.01699	0.233511
NbSPN18	NbSPN15	0.548104	1.59118	0.344464
NbSPN18	NbSPN16	0.625737	2.16955	0.288418
NbSPN18	NbSPN17	0.537152	1.98211	0.271
NbSPN18	NbSPN19	0.120967	0.223397	0.54149
NbSPN19	NbSPN1	0.885371	1.38762	0.638049
NbSPN19	NbSPN2	0.708601	1.19612	0.592415
NbSPN19	NbSPN3	0.693027	1.1734	0.590614
NbSPN19	NbSPN4	0.0761887	0.165265	0.461009
NbSPN19	NbSPN5	0.450711	1.21262	0.371685
NbSPN19	NbSPN6	0.745872	1.9443	0.38362
NbSPN19	NbSPN7	0.70731	1.60097	0.441802
NbSPN19	NbSPN8	0.537245	1.39951	0.383882
NbSPN19	NbSPN9	0.744426	1.51237	0.492224
NbSPN19	NbSPN10	0.75245	1.81808	0.413871
NbSPN19	NbSPN11	0.608484	NaN	NaN
NbSPN19	NbSPN12	0.541113	NaN	NaN
NbSPN19	NbSPN13	0.112592	0.216046	0.521147
NbSPN19	NbSPN14	0.712198	1.64461	0.433049
NbSPN19	NbSPN15	0.573324	1.76019	0.325717
NbSPN19	NbSPN16	0.677719	2.41968	0.280086
NbSPN19	NbSPN17	0.623843	2.15143	0.289967
NbSPN19	NbSPN18	0.120967	0.223397	0.54149
average Ka/Ks ratio				0.444131
Ka: Non-synonymous mutation rate Ks: Synonymous mutation rate Ka/Ks ratio: Ratio of mutations that change a specific protein structure (non-synonymous, Ka) to mutations that do not change a specific protein.
