# Supplementary material for: Genome-Wide Characterization and Comparative Genomic Analysis of the Serpin Gene Family in Microsporidian Nosema bombycis
Source: Int J Mol Sci. 2022 Dec 29;24(1):550. doi: 10.3390/ijms24010550 (PMC9820262; doi:10.3390/ijms24010550)
Supplement: Supplementary file 1 [file ijms-24-00550-s001.zip › Table S4 Nosema serpin information.xlsx]

## Sheet: Sheet1
Gene ID or Name of SilkpathDB	Species	Protein Sequence
KKO74704.1	Nosema ceranae	MLALYKTATDFSWKVFEMMLKGNSYNSNIVVSPFSLLHLLGILVSETEIESKVVLKNVEYESNGNEFANMVSDFSKRIESSTFGTNAVEEACLNTFLFYDKNCESSSTPRGRTTRLFNAKSHPINFNDLPKSMSEINALISEATNGMIPDYINNMMDLRTSLVINTLYLEKEWNNKFTSFDKENFSAENGDFLVDMMEQEEEFYAYENEQFQAIQMSYKKSMCSFIAVLPKNGVSLSEIQQYLAKDDNLCSLVSKMDRFLVDLKIPKFSIEKDFELTGLLKEIVDVTRTNTEASTVESESKTNVLSLRKTSQRLVFSIDEIGTKAVSVTGTVFVDGCRKLSKMRMHFNRPFFYCLSKLLRVDSDYQYREFPLIMGTYVTPKKN
KKO74893.1	Nosema ceranae	MNENINVLSNCGSRIFELLSNEKKDESFVSAPYAITIILSMLANGLKNNSRKQIETFLQCESSLTKFNDTVKNIITVLQESKDENKPKEKEFVVKNFVFYRDNIRLQKKFEETMINNYFSTIDSFAFSNLNASVYKINDCIRKSTFDMVPSYLDSIPPDTTAMIINTVYFKSFWAAPFTDPALFEDFINNDEVSSVNMMTQNNTFPIVNNELYQAVQMAYENSDFSLVAIVPQKDKSLSEINKKINEQGIAKIINDMENRYINLKFPKFRTKSNFDLNDNLRKLGLNEVFDNPDFSNMFTVTNKDYPLIKQLAIIDINENGTVATAVTSAFICFRSLPIPPEVEIHFNRPFLYFLVKKIEISDKVSSYMTIFMGQFTGEKQ
KKO75220.1	Nosema ceranae	MANFFLAFKFYSIQKSPDKSLQLDFKEAMVDYETPFKKLESILESTHESELDSVTNKFSVAFSRSVFQPGYEGTKKPVEDEFINNAYSIKDTVAFSPLLFFNIAGFLASNPSDERKKEFTYFFDSELKDFDDLYKEVSKHVKNLNSLYSSEFKSQNFIFYRDEIVWKYGLLNKINKEMNTKAYKFKYERCNLLKALMSINDVVKKETGSWFTEKVSYDFFKKPIIFVNTVTLNATWENKFNRRETKDGEFNGAYEKIKTKMLCQTGLFKMYDDEQGEILEMKLMLDNKPVSFFVLVPQISDSKLRITRKDALKRIAMAIKHFDTVDYEMVTVKMPAIKCSTITDISKAVRFDGFDETVPDFLDPSTEKGLLKGEVSYVTKFQLDINENGFGNAKGTVRV…
KKO75749.1	Nosema ceranae	MLSNIKSILRFSCNLYNVINICNFNSSFVVSPLAIPGALKNYSFSADKCVALNIDSFLGCKDNGKKFELEYKGLMEHLVFEIYSRSANLRFKSLFEVCIFFRNKNECTKSKKIPFSNTFSFLVLFGDLSSSKPLLTTFNGVPYRGAGNFYENCFKSLDPNVNIFLASNCFISGYWLNSFVKSLVPEEFIGCTTKIDVHMLHRQDVFNVYQNEYFTSVQIRFMKKEFSFIGILPQEGVSLSEVNNYLLESRFIENITSLMKPTKLDLKIPQFAIKSNIDIKNVLLEVDQNNTNSDLKSMLENCDLKNFPGLFQVLEFRFCKDGVNISDMNTCSTGMKESLEDEDLLVHFNRSFLFVVVRESRYNEKNYHLPLIMGTYTGSINE
KKO76733.1	Nosema ceranae	MQKLLCFITKWSLESVEELSRYYDKLEAEFVSDCDFQKVLGSDDGSRADDFVKANEIREKSYKNCLLPKDHSDYKPHDTRLVEYCKYTNHTFMYSPLTLLRTLTMVSDDLALNVSLKNFFESQREDYETLVIKLRRLFDRIFEKYQPGFVTNYVAFVNERKGFTSESCEILTEKHAAKVKCVDFYMKEDAHRIVNEVSEELTGEAFFTDTDHQFLDRGIGFINTVVINARWVNEFDEKDSITKEFRLPYRRVYMEKMRQSGPFKVYRDKDVEVLEMEMMMGRKLCSFLIIQPLELEKQLIKTLQNFDKIIRKAFKYFKANRHETIDVEIPRLKITTVGNNDCITDYLNPETEMLRSYTTGKEAIVRKMYRFRHKVTLDLNEKGIGTEEGQASPERSRIR…
EQB60107.1	Nosema apis	MSNLNISVVKFAYNLFIFFIKHNDDEKKENVIFSPYSIHNLLSMVLNGTTGSTTQEIKKILTNDESTDCKSLNNEHFNLLQNVNEFKQNSNINLQIDNFIFYNQDIELNKKFQDKTSKCYETKIKSFDISKKSKSLKLINGLISKSTNDLIPEMILELPQNTKLIIVNTIYFKGKWQTQFDNDETIKKDFNCIDETVKVDMMHKKDDLFHMENEFFVALKMPYEDPQFSLMIFLPKEGVSINEISKFISDENFYSDLSKYMSLKEVDLNLPKFKISSKINLKNALNYFGLKNIFFNGTSELQHIMCDNTMNDVKIEQKAVIEINESGSEAAAATAMLMGRCAFIEKEFVKMNVNRPFCFSLIYNNNSDIPLPLFMGKVENPLKE
EQB60776.1	Nosema apis	MIDVEMMHKKCKFNYYENEKFKACKLNFNGKKFSLTIFLPKEGVNINEVELSMTDSNVFNSLFNKNTERIVNLHLPKFKISSKNNLHEFLKAINLKNLASGDASDLSNMLVKGNLDAVKFEQKAVIEVNEEGTEAAAATSMIGTFMLLPEEHVEMNVNRSFCFSLDYQKDECTSIPLFMGTINNPIN
EQB61372.1	Nosema apis	MSKINKILYKFAYYMFTVSNIEIDDNNRNKNFIFSPFSIHNLLSIIFNGAKGETNEKLKIILSDNCTKNIDCDIVNKDNYVVVNSLINEMKNSNIKLITDNFLFIRKDLSLNEQFINNIMKFYKINFMKFDLDKIQEFLNTINESIAVSTNNLIPNLLSKISPNTNLILVNTLYFKGLWDQKFDRNETKIENFFTGKKMIDVEMMHKKCKFNYYENEKFKACKLNFNGKKFSLTIFLPKEGVNINEVELSMTDSNVFNSLFNKNTERIVNLHLPKFKISLKNNLHEFLKAINLKNLASGDASDLSNMLVKGNLDAVKFEQKAVIEVNEEGTEAAAATSMIGTFMLLPEEHVEMNVNRSFCFSLDYQKDKCTSIPLFMGTINNPIN
EQB62391.1	Nosema apis	MFIEYFLSSVSQLGKTIISKYLNSEQNIICSAYSAHSSMALLNVGATGDVEKHFTKELTGQIISKNIKSDLNKFHKKCLDNFKNLQNTNKNANLFVNNFIIKRKDIKLYSKFESKVLKFYNMIYKEVVPTENSINIINDFIREKTNGKIVNALSNLDPNFSLILINTIKFEGEWVIPFNLNETSKKEFIKSNGKEIFVDTMIVRNRFMFYEDEDFEIVKMYYLGMKFFMLFILPKNNITIDHQVVKNISKKENLEKVFSSFKFKNLILCLPKFKFDNEIDLTDIFFGANKNVLKDLKQISSYIGLNINVKQRACIEIDEFKTEAKAITITTVTDGGDFSKKRVVKFNKNFMFMLMHEIEENSNIQIFSGVINDPSF
NOANT_002063.p01	Nosema antheraeae YY	MSEKKSSWHEMIKRKLASKTKTLENYNVIIPHEKPVTNIAAAVDNQPVRLKVSVNTFGTITLKPSSKALSKILCSCKDTVYDIKNNEWKVSPNDYLKIKKTLQNNKFLFDDIPKGLLQLLNNKTIPYDFRLSGEIYEKMFKFQKDAVLFSLNRGGRVLLGDDMGLGKTVQALGVAYYYKVEWPLLIIAPASLLDNWAESIRNFLDEMGTIVRSKSDFGDKISIISYEMAAKNAEIIKAIKFGVILCDECHYLKSTTSQRSKKLVPILQSCSRLVLMSGTPAVSRPVELYNVFGALDKTLFPNFQEYGKRYCNARKIGHWYDYKGCTNADELNWILKEFFMIRRTKAEVLSQLPLKSRRQIVLSTSAKITTTSADILGETIETSIMAQYAEAASIKLDCV…
NOANT_006037.p01	Nosema antheraeae YY	MKHCFILKPLFFLFSMVLCSLEEKLKSDWFGECLKTKSEMDRCIEFDFMTSMIFIQNEENTAAFSPICSDMNILVQCVEEDFGFENSSKGLNDLKFVSDQLKNSNPNLFKALNCFYERNDNSNSISKDNIYLHKNFNTSNLNDIFDEHLDWVEKESCGLLTSPLELSVFERSNRIYASLVYFKDNWATQFDEEESYEGDFILSNGQKIRRKFMYKQDHYKYKKVSDKDNFEIVAIPYDEKKGKNYTRYMVYLVPAKHDSDLFNLWDAFYNNCNGNIKNFLTTLDVKDIIIHLPKVKKLRSNFNLNDLLKDVFKHNISSDFSSTMATYLNVDEKGTEAAAIKVTSLFRSFGSYVAPEVRADLPHISFIFDVESERILFVTKDNGIVKENK
NOANT_006038.p01	Nosema antheraeae YY	MKHCFILKPLFFLFSMVLCSLEEKLKSDWFGECLKTKSEMDRCIEFDFMTSMIFIQNEENTAAFSPICSDMNILVQCVEEDFGFENSSKGLNDLKFVSDQLKNSNPNLFKALNCFYERNDNSNSISKDNIYLHKNFNTSNLNDIFDEHLDWVEKESCGLLTSPLELSVFERSNRIYASLVYFKDNWATQFDEEESYEGDFILSNGQKIRRKFMYKQDHYKYKKVSDKDNFEIVAIPYDEKKGKNYTRYMVYLVPAKHDSDLFNLWDAFYNNCNGNIKNFLTTLDVKDIIIHLPKVKKLRSNFNLNDLLKDVFKHNISSDFSSTMATYLNVDEKGTEAAAIKVTSLFRSFGSYVAPEVRADLPHISFIFDVESERILFVTKDNGIVKENK
NOANT_006039.p01	Nosema antheraeae YY	MKHCFILKPLFFLFSMVLCSLEEKLKSDWFGECLKTKSEMDRCIEFDFMTSMIFIQNEENTAAFSPICSDMNILVQCVEEDFGFENSSKGLNDLKFVSDQLKNSNPNLFKALNCFYERNDNSNSISKDNIYLHKNFNTSNLNDIFDEHLDWVEKESCGLLTSPLELSVFERSNRIYASLVYFKDNWATQFDEEESYEGDFILSNGQKIRRKFMYKQDHYKYKKVSDKDNFEIVAIPYDEKKGKNYTRYMVYLVPAKHDSDLFNLWDAFYNNCNGNIKNFLTTLDVKDIIIHLPKVKKLRSNFNLNDLLKDVFKHNISSDFSSTMATYLNVDEKGTEAAAIKVTSLFRSFGSYVAPEVRADLPHISFIFDVESERILFVTKDNGIVKENK
NOANT_008100.p01	Nosema antheraeae YY	MKLCFLIQFANLYIISASFSCFKPTMYNINDKREEYTSEFKNLEYKTSLKFLEITKTTSCFSPICCLNNILLMCEAKEFGEKKSELGKNILSSVSKAVDAHGKIFKLVNCLYTKDNLIKIGRKGDGWRYENYNSINVYATFEKNNKWFKEITEGKIESPIKINHLLKYHRIYLTVALFKDDWEVKFEKRSSRLGHFCISPNKKPMEKTFMSQKNEIKYEKVDRYETTYHIVALPYVKKKGSYHKRYMVYLIPIKINDKTFDKIEFDSNLTTLWESFYTDYAKNDIKKVITELIKKEINLEIPKINELRSEFNMINFINDIIKLSNASGIESTMKTFLNVNEEGTEGTAAMASGYIECIKNTSYVVANVPHISFIFDMDLKKILFITKYLG
NOANT_010029.p01	Nosema antheraeae YY	MYFQSNITIIIICLGVVFNLDEKVEKESKSTTNDFKEVENFLKTDTSNTTVAFSPLNFEIEKRMALHLISNKGNNANNEAFSSIKELLKSIESDKNLSVKTTFSTDHDNILCLRAGCLGQKAENESLSLTNSLDNDVQNSLASKEKNVDFRYADIKSCKSTLKFNGNLKNIFEKTKTRKGIFLFRGVTKMVREFMSASKLINIYAGKVNGKKFYMTMLPYNVENSKRYLVHLIPMENGIELKQLWSNFCEITGYNFDKILKICKKRYVKLTIPTIKNFESSVTKKLYFRSNNYVEVDFVQENNLTIDEGNLSQIKNITERRLNGLPLLKIKIEANRPYLAFVYDPTPGRILFVLKDLGTHCLYKPIK
NOANT_010030.p01	Nosema antheraeae YY	MYFQSNITIIIICLGVVFNLDEKVEKESKSTTNDFKEVENFLKTDTSNTTVAFSPLNFEIEKRMALHLISNKGNNANNEAFSSIKELLKSIESDKNLSVKTTFSTDHDNILCLRAGCLGQKAENESLSLTNSLDNDVQNSLASKEKNVDFRYADIKSCKSTLKFNGNLKNIFEKTKTCKGIFLFRGVEKMVREFMSASKLINIYAGKVNGKKFYMTMLPYNVENSKRYLVHLIPMENGIELKQLWSNFCEITGYNFDKILKICKKRYVKLTIPTIKNFESSVTKKLYFRSNNYVEVDFVQENNLTIDEGXN
NOANT_011086.p01	Nosema antheraeae YY	MNILNLLQFAYFYLDSISSSNCTACKTIDDTPNSNAYSSIFDDLEYNVTIKFIEDAKKTSCFSPISFLSNIHLMCAKNEFNKGKSKLGKKSLSDVSKALDSNNKIYLSENVLYIKENNKISLEKIYDGWSIRKYTDYNAKTIYNYHVKWFKYITDEKMDTNISIDDFYNYNRIYLSIAIFEDKWTKKYCKIQREFDFHVSSCVKQKRMFTMVEENFKYIKVESFGVSYHVIAFKYDNVLGLDYGQYVIYLIPFTYVDNGIKTNSMADLVGLWENFYQFYCKKNIKKIVNEMKSSFFQFYIPLIKNCKSEFDLFEYVNLVSHYNSASKTRFEMQTLLNTNENFTVTVASKSLFFQETDFKTNSKIIKADVPYISFIFDLNLEKILFITKDLGL
NOANT_011087.p01	Nosema antheraeae YY	MKIVYLCQLLYINMVSATFNCVESTETKEKSNEYGSLFDNLEYKMTMKFLDNANITSCFSLIACLTNIHLMCEAKEFKKRTSKLGKKILSHVTKSLDENDKTFRSINCFYTKDNVFKKSKNFDGWLIEKFTNLDVNFTRIKHNDWFLQMTGDKVRSPLKINYFYGYNRLYLSFAMFEDKWVHIFEDELSNIKTFYKSNDRYYGRMFMMTEGIFKYYKVNVDQISYHVVALPFENKIEGYCNRYMVYLIPITIIGNNIFXR
NOANT_011088.p01	Nosema antheraeae YY	MTGDKVRSPLKINYFYGYNRLYLSFAMFEDKWVHIFEDELSNIKTFYKSNDRYHGRMFMITEGIFKYYKVNVDQISYHVVALPFENKIEGYCNRYMVYLIPITIIGNNIFTDPEADLSALWTHFYIQHSKNDIKKSINDLGSTYINLFIPRICXTSKLGKKILSHVTKSLDENDKTFRSINCFYTKDNVFKKSKNFDGWLIEKFTNLDVNFTRIKHNDWFLQMTGDKVRSPLKINYFYGYNRLYLSFAMFEDKWVHIFEDELSNIKTFYKSNDRYYGRMFMMTEGIFKYYKVNVDQISYHVVALPFENKIEGYCNRYMVYLIPITIIGNNIFTDPEANLAALWEHFYVQHSKNDIKKSINDLGSTYINLFIPRICNLESKFNMNVYTDFLENKMGKHKT…
NOANT_031016.p01	Nosema antheraeae YY	MHEFYVSKDTSYRRMFILTKGFFKYHKVKSDQISYRVVSLPLANKIESCYNRYLVYLIPINTKDNNSFADPEADLAALWEHFYIQHSKNDIKKSINDLNKANINLFIPKISDLKSEFNMYDYTDFLGNKMQKHKTYSNLMTILNINEVKPVIEDQNCLNIYNTISTDESYVIKANVPHISFIFDMILNKILFITKDIGENLFPSN
NPAP_00196037.p01	Nosema sp. PM-1	MNDDIYVCKIFNISNVKEIFNEHVEWVKKESGGLLTTPLNLSVFDKAIRIYSSLVYFKDNWATQFDEHNSYEDDFILSNGQKTPRKFMSKQNHYKYKKVGGTDDFEVVAIPYNEKKSLNYTRYMVYIVPSKHDSDLSNLWDAFYQNCNGNIKKFLTTLDIKDIFLHIPKVDKLRSNFDLKDLLKDVFKHNISSDFSSTMATYLNVDEKGTEAAAIKVTSLFRSMGSFNAPVVKVDRPHISFIFDMESERILFITKDTGILKENK
NPAP_00251031.p01	Nosema sp. PM-2	MVNIKKSKSEMNLSHMKSLCSLKIMLTLLSLVSCSLEEKIGSNWFQECLQRKIGMSRSFEFDFMSSMIFLKKQVGIAAFSPLCSDINVLVQCIEGNFEARRIANAKNDLKFVIDQMKEVVSKSFNYLTCSYTKKNVMNYTCEHNEHLDKESPLFHTGHLLKENYKILNDSNAKDVLSKHNEWLKTASNGLLSTSLNPSIFLYNDKIYGSFIYFNDIWAKKFDTKSSYHDELRLSDDKTCLRRFMTRKDYFKYAKIKYDDLEYQIVVIPYKKTKKIHTRHMVYLIPLKDNADLSKVWDNFYTVSEGNIRYYITKLDFNLIDLHIPTVEHIQSNFNLIDLLYDVFKYNISYNIHSSMVVYLNVDENGGEENGPIMDNTTDESIEIPCVKANVPHISFIYDV…
NPAP_00278008.p01	Nosema sp. PM-3	MKNYFYLQFLCLLFSSIFCSLKEKMNSNWFEKCLTETSGSDRCIEFDFMTTMAFLMKHENTASFSPICGDMNVLVQCCEKDFGPQNISKGSNDLKFVTNSIKGTETNLFNALNCFYEKGNILQDDVTDKGYLFKIYPECYYKQVFNEHAEWVKKESRGLLKTPLKEVSFQNTDRIYVSLIYFQDEWDKRFDVNDSYMGKFKLSDGSKVSRQFMTKTGFYKYAVVKNRALEYQVLAIPYKEKMQHDFKRYMVYLIPSEHDTSLSNLWDEFYTFSEGKIKNLISKLKRDEVDLHIPKVEKLESKFELMSLLQDVFKYHTAFGCSSTMMTYINVDENGTEATALMGTTCVDGCLKIPYVAAKRPYVSFVFDMHSERILFITKDTGVLKN
NYNPr_0049013.p01	Nosema sp. YNPr	MLGILLNGSDEKTKLNIESILGIDKDTQKFNEKFLELNCLLQEYSSVTDISEGLKQKNYFFYHNFWRINQQFAELIRKFYNQEVCPYNHHNKDNLLKSINKKIDTEYHNLLPNLNQRLPIERDVFISSNIFFKGKWNQSLNAKPINKNFLNGEKKLKVLMMKFEKKIKAIKTKKYQAIKMDYCNPMFSFIGIIPNENESIKNVLNLINKKDGLTKLVHSMKENVVSIEIPKFKTSVEVNLNDDIIWDNYEKIVKYTYYSRIFDLRRARCPVMQQKTAFEFDDEISRNAVTTFEKKTNDKSLAINFHRPFLYFVVKNIEGKYLPVLMGRFLID
NYNPr_0049014.p01	Nosema sp. YNPr	MLLNGAENETKMYIQNLIIKNEKSEKTNFEISKLTNLIEEYITDDKLERCCQSKNFLFYIDKLSILPLFRKILLEYYKTSIQPLNTNNEYLINTSVSDNTNGKIQKIVESLPANFEAMFLNTTLFNGKWLCPFTEKIIIKDFTVNNKIYKVPMMSQNNKFRNIETETYQAIQLLYSDSSFCFLGVIPKNNISLEKVSNSINKNGGVTKLLLEMKEDQIYVEIPKFTIMSRFDLHNDIFNEESKKKFLKSRFSEMFYCKNIGCPEIKQVAVIEVNENGTVASADTKAVFLKSCLHSNKSIFFNKPFLFFIVKTFIEKDEVSETTCLPLFLGRYTGKDSF
NYNPr_0134004.p01	Nosema sp. YNPr	MKKFLYNLSRYILENHDKYYQEILERDTTEIQLNKSVRANETMYFMYAFPHMHFNGENTEEKKAKRNDYINRNSSLYLEQEPSKHYDNKRSLVISQYGIINLIGILAILFPEKYKEVFLPDLQLPDFNSKKLLSYTLELNENLKNKNFCYCSINSLIFINPTLKINTEKLEALENFANIPVLTLKGSTHNEFEEFVKDEFLKRSGTDYSFILNSEFFKRELIIFNYITFIGYFKQKLTSAGYNDFTTSINTQEVPYMQNKGNYKYFTDNFINAVEVELFSKNKGFSLILVQPKNDFTVDSIYDNTMQILLTVINFFNKNHYSSIDLTFPKFDIKYNTDAGECIYKLKMKSLSEDAKKNANVLEINDVCTARQHCTIRTYEHGININGNDFDKTEIHDIP…
NbSPN1	Nosema bombycis	MYHHKVLFVCFCVVYSQHKLEDEFDSIENGFEEVGNFLRENETDKTVAFSPFNYEIAQRMGSYVASYENQNSTGKKFSSIEELLESIETDKSLFIYNEFRSGQDRVLDLRAGKNKVKREGIPASSINKFEKNLRSKSDFKNIKIDSCRSLLQFNGNLKHIFDKLKTHEKTFKTGNNEEVRRDFMSASRLIKVCSIKVEGKKFYVTILPYNVKQSQRHLVHLIPMEDGIDLKKLWSKFCKVIDFNFNKLMNLCDEKHVKLTIPIIENFKSCLTTKLCLKSDENLKFDYVQENYLNINEGNLFPMKTTRERHLDVLPILKIEITAIRPYIAFVYDSELDKIICVLKDTGKQ
NbSPN2	Nosema bombycis	MKANFSLQLTFAMLSVIFCTLESKIGSMWFKYCLLYKSKHERCTEIDFMVSMIFLKKQESTAVFSPMGCDMNLLIQCYDSNFESENKEKGREDLNFVKNQMKNLVSETFNSLTCFYKRYELTQKDITYIGFMHAIYSMSNEQYVFKKHHNVSIKSYTEQLFKEHTEWLEEKSFGLLSTPLKASLFINNDNIFGTFIYLNEIWEKKFVKDTSCKNIFILSYGRPIFRDFIKRKDFFKYAKFVLDDLEFQIVAIPYEKKFKGSLTSYMIYLIPSNHSTDLSKLWDAFYTCSNGNICRFIKNMEREKIDLRLPTLERFQSNFNLINLLYDVFKYNTAYNLFSSLSTYINIDENGVEKNDPERDDCSNESSDSDICVIANKPYISFVYQMQTKRILFLIKDTG…
NbSPN3	Nosema bombycis	MKANFSLQLTVAMLSIIFCTLESKIGSMWFKYCLLYKSKHERCTEIDFMVSMIFLKKQASTAVFSPMGCDMNLLIQCYDSNFESENKEKGREDLNFVKNQMKNLVSETFNSSTCFYKRYELTQKDITYIGFMHAIYSMSNEQYVFKKHHNVSIKSYTEQLFKEHTEWLEEKSFGLLSTPLKASLFINNDNIFGTFIYLNEIWEKKFVKDTSCKNIFILSYGRPIFRDFIKRKDFFKYAKFVLDDLEFQIVAIRYEKKFKGSLTSYMIYLIPSNHSTDLSKLWDAFYTCSNGNICTFIKNLKQEKIDLRLPTLERFQSNFNLINLLYDVFKYNTAYNLFSSLSTYINIDENGVEKNDLERDNCSNKSSREDTCVIANKTYISFVYQMQTKRILFLIKDTG…
NbSPN4	Nosema bombycis	MKVWDLVQFAYLYLFSALFPWFKPTINNEVQEEHASEFDNLEYKTSLKFLEITDKTSCFSPISCSNNVLLMCEAKEFGEKTSELGKKKLSNVSKAVDARGEKFMLVNCLYTKERPIKIGRKGEGWRNENYTLSNVGAVFEKYSKWFKEITEGKMDSPLKINHLTRYDRTYLTVALFKDEWAVKFNKACSEKLSFNISSGNYLSNKTFMNREDEIKYDNIESNKTSHHVVALPYATKNGSDYRRYMVYLIPIKIKGKTFDKTEFGPQLTTVWENFYVDYSKNNLKNAITRLDKRKINLLIPKINKLQSEFDMIKFIDKISELSNAVGIESTVKTFLDVNEQGTEGKAAMVSFAYDSAGYSDSPDVVANVPHISFIFDMNLEKILFITKYLG
NbSPN5	Nosema bombycis	MDFLEISKTTSCFSPVCYFYLIYLMCESNDLGRKMSELGKTKINEVLKIYDVNEEIFKTICCLYTKDYQNEIERKIDGWHIENFNDKNAQRIYEQHVSWFNLKTKGKYLTPIKPGDFEKFNSIYLTVAIFQDDWARKFNRVRSCISHFHESKSEKSERMFLVIEDEFKYNIIKSKNASYHIVALPYITRNGNDYSRYMVYLIPISVQGKYFGNIDFGDNLSIVWKSFCKKHSTIKRAINDLRNKTITLQIPKIYNLQTNFNMIDLISEIFNIDLTDKSISEMTTYLHIYENGTGPINIMDQFLYDSKLRKDLSGVKANVPHISFIFDMDLEKILFITKDLGQNCIGQAEK
NbSPN6	Nosema bombycis	MKISLYLGILWNLLTLILCSLESRIGSDWFEQLEKVDEMTRWYKFDFMTSMIFLKKQVGTSVFSPLCADVNILGQISEGEFENFSRSKAKDDLKFIFNEMKFKVFRSFNFFTCFYKKGVTLVDDVTLNIQYKLFSMFREDFSFKNQYESFTEADAEEIIEKHSKWLENISHGLITTPLKPSLLLNNDRIYSSFIFYNNIWAEKFNRNASYEDNFQLSNGKICVRKFMRMVNPFKYVHICKDNLEYHIVVVPYERRWCHCTCYMFYLIPTTHDTDLSNLWDDFYTFCNGKISDSMMRWDLKNIYLHIPTLERLQSSFNLVDLLYDVFKYSKTYNLNASMTTYLNVDENDNQKDKNENFSHEILCVTANRPHISFVLEYTSGRILLLTKDEGIISSE
NbSPN7	Nosema bombycis	MKEVVSKSFNYLTCSYIRKNVKNYSCEHEHLNKESPLFHTGHFFKENYKILNDSNAKEVLSKHNEYLKTASNGLLSTSLNSSIFLNNDKIYGSFIYFNDIWAKKFDTRFSYYDELRLSDDQTCIRKFMTRKDYFKYAKIKYDDLEYQIVVIPYKKTKKIHTRHMVYLIPLKNNADLSKIWDSFYTVSEGNIRYYITKLDFNLIDLHIPAVEHIQSNFDLIDLLYDVFKYNISYNIHSSMVVYLNVDENGGEENGPIMDNSTNESIEIPCVKANVPHISFIYDDDCKRILFITKDG
NbSPN8	Nosema bombycis	MQHDFKRYMVYLIPSEHDTSLSNLWDEFYTFSEGKIKNLISKLKRDEVDLHIPKVEKLESKFELMSLLQDVFKYHTAFGCSSTMMTYINVDENGTEATALMGTTCVDGCLKIPYVAAKRPYVSFVFDMHSERILFITKDTGVLKN
NbSPN9	Nosema bombycis	MKRGVSLTILYFLFFAAILCSLERKLGQDWLIKCLKKRSGLDRCIEYDFMVTMAFLKNQEYTSSFSPLCSDINVLIQCIEGDFGSENCYNGAKDLKFVMDQIQIINPDVFNAFSHIYERNDVLLKKTMTNEFFKKIFPLPDAEKVFSEYNEWVNKQSHGLIKPPLQSWYFESSHRIYASLLYFQDEWAEAFDSNMSHDIYFKMFDGRYTPRKFLRKKGFFKCIQVRDNLLEYQIVAIPFKKESSYDLPRYMVYLIPINHSTDLSQVWDSFYTFSKRSIKNLITKLDATKIDLCIPAVEKLQSNFDCIDFLGDVFKHNTAHSCSSTMVTYININETGSRSAAHMVSDCVYSYGETFYDMGTYYYISFIFDMQSERIINIIKDTGSIKINRIYF
NbSPN10	Nosema bombycis	MKISLYLGILWNLLTLILCSLESRIGSDWFRQLEKADEMTRWYEFDFMASIIFLKKQVGTSVFSPLCADVNILAQIIEGEFEHFSRSKAKDDLKFIFNEMKFKVFRSFNFFTCFYKKDVASVDDVTLNLQYKLFSMFREDFSFKNQYESFTKGDAEEIIEKHSKWLGNISHGLITTPLKSSLLLNNDRSYSSFIFYNNIWAEKFNRNASYEDNFQLSNGKTCVRKFMRIVNPFKYVHICKDNLEYHIVVIPYEKRWCHCTCYMFYLIPTTHDTDLSKLWDNFYTFCNGKISDSMMRWDLKNIYLHIPTLERLQSSFNLVDLLYDVFKYSKTYNLNASMTTYLNVDENDNQKDKNENFSHEIRCVTANRPHISFVLEYTSGRILLLTKDEGIISSE
NbSPN11	Nosema bombycis	MVHFNDDWARKFDIEESYVGEYFLNETSVESRNFMYKHDNYFYKMINDEVAYEIIAIPYSAGKGEPYPRFMVYLVPVQHETDLSRVWDSFYAVCNGDIQDFIKKQLYLRLVKLHIPKITELKSVFDLKALLDMVFKNNTVNSSSKITTCLNIDESGTKXRSCCSVFII
NbSPN12	Nosema bombycis	MVHFKDDWARKFDIEESYVGEYFLNETSVQSRNFMYKHDNYFYKKINDEVAYEIIAIPYSAGKGEPYPRFMVYLVPVKHETDLSRVWDSFYAACNGDIQILSKNSCIYD
NbSPN13	Nosema bombycis	MKIWDLVQFAYLYLFSALFPWFKSTINNEVQEEHASEFDNLEYKTSLKFLEMTEITSCFSPISCLSNILLMCESKEFGEKTSELGKEKLSNVSEAVDAHGEKFMLVNCLYTKDNPIIMARKGDGWRTENYTLSNVEAVFEKHSKWFKEIMEGKMDSPLKIDHLVRNDRVYLTVALFKDEWAKKFKASCSEKLRFHISSGNYLSNKTFMNREDEIKYDKIEINGTSYHMVALPYATKNGSDYRRYMVYLIPIKIKGKTFDKTEFGPQLTTVWENFYVDYSKNNLKKAITRLNKRKINLSIPKINKLQSEFDMIKFIDKISELSNAVGIESTVKTFLDVNEQGTEGKAAMVSFAYDSAGYSDSPDVVANVPHISFIFDINLEKILFITKYLG
NbSPN14	Nosema bombycis	MKNYIYLLSTGILLTITLCLPDAKNDSNWFKKCLETKSKMDRCIEFDLMISKEFIKKEKNTAALSPIICDYNILIQCANNDFGSEYSLKSTDDLKFVDEQTKNMNPEKFKTLNCLYEKVEVLHDDIAADGYLHKFFTIFEAEKVYNEHVEWIIKESHGLLSSPLDYLSFESSERIYASLVYFKDNWAKKFDASESFTSDFYLDNERKTTRKFMFKHDNYRYKKIEGEVEYEVVVIPYSEKNENGYKRYMVYLIPSKYEMDLSKLWDAFRASCKGRIQDFLSTELTLKEIRLQIPKLENLKSAFDSAGLLENVFKNNTAHCFSSKMVTLLNVDETGTEAVICLLSKYVDCCHITVKADRAHLSFIFDMESQRILFITKDTGIIKE
NbSPN15	Nosema bombycis	MVYLIPLKNNADLSKIWDNFYTVSEGNIRSYITKLDFNLIDLHIPSVEHIQSNFNLIDLLYDVFKYNISYNIHSSMVVYLNVDENGGEENGPIMDNTTDESIEIPCVKANVPHISFIYDDDCKRILFITKDG
NbSPN16	Nosema bombycis	MRLNLYDVFNGLTCIYHRRNILLDEKPVDCFLFKALSIFFSENIDDGLFKHFTASDPKDVFLEHTWWVKRELRGFFDTPLLASTFNYDHIYSSFIYFNDAWAIPFSENSCYLDFKLSDGAIIKRFFLYNKCVYKYSKINFNELKFQFVAVPYFETKNFNYTHYLVYLIPSKHDVDLSVIWDTFYMFSNGNIRHLIAEQKMSPIDLYIPILCDLQSDFNLKNLFADVFKHNNAYNSVSTLSTFIEINEKNKKTSRVVFDDDVPQVTANKPHISFIFDMQSGRILFLIMDNGKI
NbSPN17	Nosema bombycis	MVHFKDDWARKFDIEESYVGEYFSNETSVESRNFMYKHDNYFYKMIHDEVAYEIIAIPYSARKDEPYPRFMVYLVPVKHETDLSKVWDSFYAACNGDIPNFIKKQLYLRLVKLHIPKITELKSVFDLKVLLDMVFINNTVNSSSKITTCLNIDESGTKEVVVPFSLFDIVDFDFGSITVKANRPHLSFIFDMGIQRILFVVKDTGY
NbSPN18	Nosema bombycis	MKIWDLVQFAYLYLFSALIPWFKPTINNEVQEEYVSEFDYLEYKTSLKFLKMTEITSCFSPISCLSNILLMCESKEFGDQTSELGKQKLSNVSKAVDAHGEKFMLVNCLFTKDNPIIIARKGDGCRNVNYTYSNVQAVFEKYSKWFREITEGKMYSPLKIDHLVRNGRVYLTVALFKDEWAKKFKASCSEKLRFHISSGNYLSNKTFMNQEDEIKYDKIESNKTLYHMVALPYAKKNESDYRSYMVYLIPIKIKGKTFDKTEFGPQLTTVWENFYVDYSKNNLKNAITRLNKRKINLLIPKINKLQSEFDMIKFIDNISKLSNAVRIESTMKTFLDVNEEGAEGKAAMVSFAYDSAGYSDSPDVVANVPHISFIFDMNLETILFITKYIG
NbSPN19	Nosema bombycis	MKQKNEIKYDKIEINETSYHMVALPYATKNGTDYRRYMLYLIPIKIKGKTFDETQFGPQLATVWKNFYFDYSNNNLKKAITKLNKKKINLLIPQINKLQSEFDMIKFINNILKLSNAARIESTMKTFLNVNEEGTEGQAAMVTCSYDSMRDSSFVVANVPHISFIFDMNLEKILFITKYLG
KAF9762133.1	Nosema granulosis	MYKDNYNIRIRCIFWFCFIITSDTEIESTTQKVIGWMDKHLLCRSKNKGVIYDFETTKDFLTNTVETTVFSPVCSEMNVYLQACSGEYSINFYDEYADDFIGCSKEYLEKLVDVLEAGNKEDKTVDSNKKGSNVFVANSIFIPSDRSEHFPQSSSAYEFESYDSRNSLDLLKKHENFVKQKTNNLLSSSLKEEAFNKNFRIYTSAFYFKDNWLQEFYGDKTREDNFTFKDGSVVKRMFMNIDENYVYELIEKDGLKFEVVALPYITTINKNVHKRYMIYLIPDDKATDLSLLWNEFNIYTYFNIRDYLMSLKERRIILQIPKLVNFESILNINEILKNTYGSGPSAVVSSLMKTKITVNETGTEAVALNETCVADCGFFGVPLVKANRPHVAFIYDMSI…
KAF9763197.1	Nosema granulosis	MLRLSQKERINFYLKNQDSTKKKIFDIEITENFLKNTTKTSLFSPFCSEMNLYLQACTGEYGFDHIKQKSTEYIEELFDVLDIKEENKTNINSEEDNEIVKSLAANSILIPSVDENFFPENSSAYFWEKYNSTTKEKILSKHKTWEEKKTKKTLTSSIEEYDLSGKRRIYTSTFYFRDRWDRYFNSKDTKKARFTTRPNGYFYDRLFMFSRYYYKYDCGSLVNSKFRVVAIPYTTKFLFTIHQRYMVYIIPSDLNQDLSLLWKDFITYTKFNIDKYIFTLKLQLIDLYVPKIENFEETLDLKDIFKSTHREGLDKSIKPIIKIRMAVNESGTEAVSEVVTNSFDTDSEITVKANRSHIAFIYDMKISRILFVFNDVGEEAPIKTTAISLSSKKIKVC
KAF9761403.1	Nosema granulosis	MKKILLNMVCRKHYLSSISLVLYLCFVACTDEQVVIETKNWMITYLNTDEKKKGAMYDFETTEDFLKNTPASSLYSPVCSELNLCLQICAGEYGVSYKNSSSDYIESLVGVLNVEKEEEKTEECYSANNIYIPLGYSDYEPRISNAYNFKSYNSSDAKELLIEHKVWVAEKTKNLLTSSLIEEDFAGSKRIYASILYFKDIWDEKFVSDYTHKLNFTCDNGNVCERMFMATERTFLYKVFEFKDLKVEVVAIPYITKHEGTLYKRYMVYLIPSERVEDLSLVWNEFISHTASDIHSYILRLKFAEVVLYIPKLEQLEKTLNLSYVLKNTYGNGPAENVQSTMKTKITVDEMGTEAVSLVETCCTDGGGRRDTDINIVEANKPHIAFIYDMSSKRITFVI…
KAF9760558.1	Nosema granulosis	KEKNYKEVFKRYQEWFDVQTKGLLKTSLDLDDFKVSQRIYSSIIYYKGSWKNKFDIKKTKDDVFKLKKKGKTVRRKFMNNTEFYKFKTVATKKIKYNIVALPYSKEEVSTDNKRVMVYLIPETRNVKSTDLWESFYEHSGGNIKETLFECVRTKINLYIPKIEKLTSTFDTCDILYGIFKEKSSLYVKSTMQTYLNVDEEGTEAVSAMTTIYTDGICTNKPSVITLKANVPHIAFIFDMDAERITNIINYNGKE
KAF9761683.1	Nosema granulosis	KEKNYKEVFKRYQEWFDVQTKGLLKTSLDLDDFNGGNIYSSIIYYKGSWKNKFDIKKTKDDVFKLKEEEETITKKFMNNTEFYKFDTVDSKDFKYNIVALPYSKEVSTDNKRVMVYLIPETRNVKSTDLWESFYKYSRGNIKATLFGCVITKINLYIPKIEKLTTTLDTCDILYGIFKKSNSTRIKSTMQTYLNVDEEGTEAVSAMETVYSKGCCPNKPSVITLKANVPHIAFIFDMDAERITNIINYNGKE
KAF9764203.1	Nosema granulosis	MKMVNSLLTLTFILCSDNNGLESGIVWVKRYLKNEQANKGEAYDYEVTKDFLSNIEETTIFSPISSEINVYLQACTGEYSEIYKESAKKYIKKLVETLCDDEGISEEAHEYIRRIAIEVFNCSEKYSKTLISQSKEYIKNVNETLKKELEVEFAYSQQALLGLENVLKCGSEYENGVMKRFTEYYDELVKLLNKQINKGKYCTKKDETLVCSNSIYIPGNSNESFFQLSPAYNFIKYDPHTVLRKSEDDKNLLDLDKNYLKRSSRFYISKLHFKDTWLKQFTTEQENVFYRRDGSSCNRLFMNGVDDFLYELVEKNGLKFEVIAIPYTTTFNGDEIKRYSIYLIPDDKKTDLSLLWEQYHAYTKFNIKEHIESLLTRRICLQIPKLGDLKSKLDLKKIL…
KAF9761536.1	Nosema granulosis	MYDIAVISHYLRESKDCVSAFSPIASEESLMIMASQGLLEDFPYVKSTKSYLDELRKNITLLDANTFSVSHGNMETGSILIPKKQVGFFQKIKNLKDEKDVFEKYPEWLKEYAEVDLESKEIPTSKPIEEKTLEGLKNGSALGEVKLKSFSYFKDEWQFAFNKKNSFCGNFELKDGSIDKDHVFMKKTAFIKFKRFSLENVHFDMVVLPFDKRPDSENITRFMIYLIPKENNCDLESLWITFSSYKEGKIDLIINEDCKDYYISLCVPKISNLISKTNIVELYDGRINKKLLNFDMTTFIDIDEGAKKSKKSIIDIFTWMVVPVGFIKADRSHISFVYDFRTKRIPIFIKYTGEYRN
KAF9761699.1	Nosema granulosis	MYTTFICRFLSCLRYDLKSFETPKGKTIDIKSPQLYDIATISMYLKDSGDQISAFSPVAYEESLMLMASLGLLGEDALVEDTKKYLTDQKNSIYRLSINTFDIFHGIPEPSSISIPKRYEGFFQKIKKIPNRYDVFNEYLKWLKAIAKNQNLKSTEITILDQNEGEYVGQKDKKFEEIPTVEAAEEDTVSKFGNIKFESYSYFKDEWKNTLGSGELIWRDFTLKNGEVLKDYHFIKMTRLIKFKKFSLENIDFDMIAIGFDGKSYLNKRVMIYLIPKKYNCDLEKLWKVFSSYKKGNINLIVNKECLDKRLTFCVPMVHDLISDTKFESHYIKDETRKKLTFDMTTFVSIGKGGKISKKKRFNSMFARIISLFVCIKADKPHISFVYDLNPKRIPIFIK…
